# Supplementary material for: Intertumoural Heterogeneity and Branch Evolution of Synchronous Multiple Primary Lung Adenocarcinomas by Next-Generation Sequencing Analysis
Source: Front Oncol. 2021 Nov 3;11:760715. doi: 10.3389/fonc.2021.760715 (PMC8595338; doi:10.3389/fonc.2021.760715)
Supplement: Supplementary Table 2 — Detailed molecular landscape for each sample of 42 sMPLA cases. [file Table_2.xlsx]

## Sheet: Sheet2
Patient ID	EGFR	TP53	KRAS	BRAF	ERBB2	PIK3CA	RET	ALK	ROS1	MET
P1-T1	E709_T710delinsD	WT	WT	WT	WT	WT	WT	WT	WT	WT
P1-T2	WT	WT	WT	WT	WT	WT	WT	WT	WT	WT
P2-T1	L858R	R273C	WT	WT	Amplification	WT	WT	WT	WT	WT
P2-T2	L858R	R175H	WT	WT	WT	WT	WT	WT	WT	WT
P3-T1	19del	WT	WT	WT	WT	WT	WT	WT	WT	WT
P3-T2	WT	WT	WT	WT	WT	WT	WT	WT	WT	WT
P4-T1	WT	WT	WT	WT	Y772_A775dupYVMA	WT	WT	WT	WT	WT
P4-T2	19del	WT	WT	WT	WT	WT	WT	WT	WT	WT
P5-T1	L858R	Y220C	WT	WT	WT	WT	WT	WT	WT	WT
P5-T2	WT	WT	Q61H	N581I	WT	WT	WT	WT	WT	WT
P5-T3	L858R	WT	WT	WT	WT	WT	WT	WT	WT	WT
P6-T1	L858R	WT	WT	WT	WT	WT	WT	WT	WT	WT
P6-T2	19del	WT	WT	WT	WT	WT	WT	WT	WT	WT
P7-T1	WT	WT	G12C	WT	WT	WT	WT	WT	WT	WT
P7-T2	WT	WT	G12D	WT	WT	WT	WT	WT	WT	WT
P8-T1	L858R	WT	WT	WT	WT	WT	WT	WT	WT	WT
P8-T2	WT	WT	G12S	WT	WT	WT	WT	WT	WT	WT
P9-T1	WT	H193Y	G12V	WT	WT	WT	A1CF--RET Fusion	WT	WT	WT
P9-T2	WT	WT	G12C	WT	WT	WT	WT	WT	WT	WT
P10-T1	WT	WT	G12V	WT	WT	WT	WT	WT	WT	WT
P10-T2	WT	WT	WT	WT	WT	WT	WT	WT	WT	WT
P10-T3	WT	WT	WT	K601E	WT	WT	WT	WT	WT	WT
P11-T1	L858R	WT	WT	WT	WT	WT	WT	WT	WT	WT
P11-T2	19del	WT	WT	WT	WT	WT	WT	WT	WT	WT
P12-T1	L858R	C176Y	WT	WT	WT	WT	WT	WT	WT	WT
P12-T2	WT	WT	WT	WT	WT	WT	WT	WT	WT	WT
P13-T1	WT	WT	WT	WT	WT	WT	WT	WT	WT	WT
P13-T2	WT	R283P, H179Y	G12C	WT	WT	WT	WT	WT	WT	WT
P14-T1	N771delinsGY	WT	WT	WT	WT	WT	WT	WT	WT	WT
P14-T2	WT	WT	WT	V600E	WT	WT	WT	WT	WT	WT
P14-T3	L858R	WT	WT	WT	WT	WT	WT	WT	WT	WT
P15-T1	L861Q	F270V	WT	WT	WT	WT	WT	WT	WT	WT
P15-T2	L858R	WT	WT	WT	WT	WT	WT	WT	WT	WT
P15-T3	L858R	WT	WT	WT	WT	WT	WT	WT	WT	WT
P16-T1	L858R	G245F	WT	WT	WT	WT	WT	WT	WT	WT
P16-T2	L858R	WT	WT	WT	WT	WT	WT	WT	WT	WT
P17-T1	L858R	H179R	WT	WT	WT	WT	WT	WT	WT	WT
P17-T2	WT	WT	WT	WT	WT	WT	WT	WT	WT	WT
P18-T1	WT	WT	G12C	WT	WT	WT	WT	WT	WT	WT
P18-T2	WT	WT	WT	WT	WT	WT	WT	WT	WT	WT
P19-T1	WT	WT	WT	WT	WT	WT	WT	WT	WT	WT
P19-T2	WT	WT	WT	WT	WT	WT	WT	WT	WT	WT
P20-T1	L858R	WT	WT	WT	WT	WT	WT	WT	WT	WT
P20-T2	L858R	WT	WT	WT	WT	WT	WT	WT	WT	WT
P21-T1	19del	WT	WT	H608R	WT	WT	WT	WT	WT	WT
P21-T2	L858R	WT	WT	WT	WT	WT	WT	WT	WT	WT
P22-T1	N771_P772insH	K351*	WT	WT	WT	WT	WT	WT	WT	WT
P22-T2	L858R	WT	WT	WT	WT	WT	WT	WT	WT	WT
P23-T1	WT	WT	WT	WT	WT	WT	WT	WT	WT	WT
P23-T2	L858R	WT	WT	WT	WT	WT	WT	WT	WT	WT
P24-T1	19del	V274L	WT	WT	WT	E545G	WT	WT	WT	WT
P24-T2	L858R, I744M	WT	WT	WT	WT	WT	WT	WT	WT	WT
P25-T1	L858R	WT	WT	WT	WT	WT	WT	WT	WT	WT
P25-T2	19del	WT	WT	WT	WT	WT	WT	WT	WT	WT
P25-T3	L858R	R175H	WT	WT	WT	WT	WT	WT	WT	WT
P26-T1	19del	WT	WT	WT	WT	WT	WT	WT	WT	WT
P26-T2	WT	WT	WT	D594G	WT	WT	WT	WT	WT	WT
P27-T1	19del	Y205H, S90Pfs*33	WT	WT	WT	WT	WT	WT	WT	WT
P27-T2	19del	WT	WT	WT	WT	WT	WT	WT	WT	WT
P28-T1	S720F,L861R	WT	WT	WT	WT	WT	WT	WT	WT	WT
P28-T2	19del	WT	WT	WT	WT	WT	WT	WT	WT	WT
P28-T3	G719S, S768I	WT	WT	WT	WT	WT	WT	WT	WT	WT
P29-T1	WT	WT	WT	WT	WT	WT	WT	WT	WT	WT
P29-T2	L858R, T725M	K120Tfs*3	WT	WT	WT	WT	WT	WT	WT	WT
P29-T3	WT	WT	G12V	WT	WT	WT	WT	WT	WT	WT
P30-T1	L858R	WT	WT	WT	WT	WT	WT	WT	WT	WT
P30-T2	WT	WT	WT	WT	WT	WT	WT	WT	WT	WT
P30-T3	L858R, R776C	WT	WT	WT	WT	WT	WT	WT	WT	WT
P31-T1	19del	V272L	WT	WT	WT	WT	WT	WT	WT	WT
P31-T2	WT	WT	G12V	WT	WT	WT	WT	WT	WT	WT
P32-T1	WT	G266E	WT	WT	WT	WT	WT	WT	WT	WT
P32-T2	WT	WT	WT	WT	WT	WT	WT	WT	WT	WT
P33-T1	L858R, S768I	WT	WT	WT	WT	WT	WT	WT	WT	WT
P33-T2	WT	WT	WT	WT	WT	WT	WT	WT	WT	WT
P34-T1	19del	WT	WT	WT	WT	WT	WT	WT	WT	WT
P34-T2	P772_H773dupPH	WT	WT	WT	WT	WT	WT	WT	WT	WT
P35-T1	WT	WT	WT	WT	WT	WT	WT	WT	WT	WT
P35-T2	WT	WT	WT	WT	WT	WT	WT	WT	WT	WT
P36-T1	19del	P152S	WT	WT	WT	WT	WT	WT	WT	WT
P36-T2	WT	WT	WT	WT	WT	WT	WT	WT	WT	WT
P37-T1	19del	R273C	WT	WT	WT	H14_L15delinsKW	WT	WT	WT	WT
P37-T2	L858R, S768I	WT	WT	WT	WT	WT	WT	WT	WT	WT
P38-T1	19del	WT	WT	WT	WT	WT	WT	WT	WT	WT
P38-T2	L858R	WT	WT	WT	WT	WT	WT	WT	WT	WT
P38-T3	WT	WT	WT	WT	Y772_A775dupYVMA	WT	WT	WT	WT	WT
P39-T1	WT	WT	WT	WT	WT	WT	WT	WT	WT	WT
P39-T2	T790M, G719S	WT	WT	WT	WT	WT	WT	WT	WT	WT
P40-T1	WT	WT	WT	N581S	WT	WT	WT	WT	WT	WT
P40-T2	19del	WT	WT	WT	E619G	WT	WT	WT	WT	WT
P41-T1	L858R	WT	WT	WT	WT	WT	WT	WT	WT	WT
P41-T2	19del	WT	WT	WT	WT	WT	WT	WT	WT	WT
P42-T1	L858R	R273H	WT	WT	WT	WT	WT	WT	WT	WT
P42-T2	L858R	WT	WT	WT	WT	WT	WT	WT	WT	WT
Patient ID
P1-T1
P1-T2
P2-T1
P2-T2
P3-T1
P3-T2
P4-T1
P4-T2
P5-T1
P5-T2
P5-T3
P6-T1
P6-T2
P7-T1
P7-T2
P8-T1
P8-T2
P9-T1
P9-T2
P10-T1
P10-T2
P10-T3
P11-T1
P11-T2
P12-T1
P12-T2
P13-T1
P13-T2
P14-T1
P14-T2
P14-T3
P15-T1
P15-T2
P15-T3
P16-T1
P16-T2
P17-T1
P17-T2
P18-T1
P18-T2
P19-T1
P19-T2
P20-T1
P20-T2
P21-T1
P21-T2
P22-T1
P22-T2
P23-T1
P23-T2
P24-T1
P24-T2
P25-T1
P25-T2
P25-T3
P26-T1
P26-T2
P27-T1
P27-T2
P28-T1
P28-T2
P28-T3
P29-T1
P29-T2
P29-T3
P30-T1
P30-T2
P30-T3
P31-T1
P31-T2
P32-T1
P32-T2
P33-T1
P33-T2
P34-T1
P34-T2
P35-T1
P35-T2
P36-T1
P36-T2
P37-T1
P37-T2
P38-T1
P38-T2
P38-T3
P39-T1
P39-T2
P40-T1
P40-T2
P41-T1
P41-T2
P42-T1
P42-T2
Patient ID
P1-T1
P1-T2
P2-T1
P2-T2
P3-T1
P3-T2
P4-T1
P4-T2
P5-T1
P5-T2
P5-T3
P6-T1
P6-T2
P7-T1
P7-T2
P8-T1
P8-T2
P9-T1
P9-T2
P10-T1
P10-T2
P10-T3
P11-T1
P11-T2
P12-T1
P12-T2
P13-T1
P13-T2
P14-T1
P14-T2
P14-T3
P15-T1
P15-T2
P15-T3
P16-T1
P16-T2
P17-T1
P17-T2
P18-T1
P18-T2
P19-T1
P19-T2
P20-T1
P20-T2
P21-T1
P21-T2
P22-T1
P22-T2
P23-T1
P23-T2
P24-T1
P24-T2
P25-T1
P25-T2
P25-T3
P26-T1
P26-T2
P27-T1
P27-T2
P28-T1
P28-T2
P28-T3
P29-T1
P29-T2
P29-T3
P30-T1
P30-T2
P30-T3
P31-T1
P31-T2
P32-T1
P32-T2
P33-T1
P33-T2
P34-T1
P34-T2
P35-T1
P35-T2
P36-T1
P36-T2
P37-T1
P37-T2
P38-T1
P38-T2
P38-T3
P39-T1
P39-T2
P40-T1
P40-T2
P41-T1
P41-T2
P42-T1
P42-T2
Patient ID
P1-T1
P1-T2
P2-T1
P2-T2
P3-T1
P3-T2
P4-T1
P4-T2
P5-T1
P5-T2
P5-T3
P6-T1
P6-T2
P7-T1
P7-T2
P8-T1
P8-T2
P9-T1
P9-T2
P10-T1
P10-T2
P10-T3
P11-T1
P11-T2
P12-T1
P12-T2
P13-T1
P13-T2
P14-T1
P14-T2
P14-T3
P15-T1
P15-T2
P15-T3
P16-T1
P16-T2
P17-T1
P17-T2
P18-T1
P18-T2
P19-T1
P19-T2
P20-T1
P20-T2
P21-T1
P21-T2
P22-T1
P22-T2
P23-T1
P23-T2
P24-T1
P24-T2
P25-T1
P25-T2
P25-T3
P26-T1
P26-T2
P27-T1
P27-T2
P28-T1
P28-T2
P28-T3
P29-T1
P29-T2
P29-T3
P30-T1
P30-T2
P30-T3
P31-T1
P31-T2
P32-T1
P32-T2
P33-T1
P33-T2
P34-T1
P34-T2
P35-T1
P35-T2
P36-T1
P36-T2
P37-T1
P37-T2
P38-T1
P38-T2
P38-T3
P39-T1
P39-T2
P40-T1
P40-T2
P41-T1
P41-T2
P42-T1
P42-T2
Patient ID
P1-T1
P1-T2
P2-T1
P2-T2
P3-T1
P3-T2
P4-T1
P4-T2
P5-T1
P5-T2
P5-T3
P6-T1
P6-T2
P7-T1
P7-T2
P8-T1
P8-T2
P9-T1
P9-T2
P10-T1
P10-T2
P10-T3
P11-T1
P11-T2
P12-T1
P12-T2
P13-T1
P13-T2
P14-T1
P14-T2
P14-T3
P15-T1
P15-T2
P15-T3
P16-T1
P16-T2
P17-T1
P17-T2
P18-T1
P18-T2
P19-T1
P19-T2
P20-T1
P20-T2
P21-T1
P21-T2
P22-T1
P22-T2
P23-T1
P23-T2
P24-T1
P24-T2
P25-T1
P25-T2
P25-T3
P26-T1
P26-T2
P27-T1
P27-T2
P28-T1
P28-T2
P28-T3
P29-T1
P29-T2
P29-T3
P30-T1
P30-T2
P30-T3
P31-T1
P31-T2
P32-T1
P32-T2
P33-T1
P33-T2
P34-T1
P34-T2
P35-T1
P35-T2
P36-T1
P36-T2
P37-T1
P37-T2
P38-T1
P38-T2
P38-T3
P39-T1
P39-T2
P40-T1
P40-T2
P41-T1
P41-T2
P42-T1
P42-T2
Patient ID
P1-T1
P1-T2
P2-T1
P2-T2
P3-T1
P3-T2
P4-T1
P4-T2
P5-T1
P5-T2
P5-T3
P6-T1
P6-T2
P7-T1
P7-T2
P8-T1
P8-T2
P9-T1
P9-T2
P10-T1
P10-T2
P10-T3
P11-T1
P11-T2
P12-T1
P12-T2
P13-T1
P13-T2
P14-T1
P14-T2
P14-T3
P15-T1
P15-T2
P15-T3
P16-T1
P16-T2
P17-T1
P17-T2
P18-T1
P18-T2
P19-T1
P19-T2
P20-T1
P20-T2
P21-T1
P21-T2
P22-T1
P22-T2
P23-T1
P23-T2
P24-T1
P24-T2
P25-T1
P25-T2
P25-T3
P26-T1
P26-T2
P27-T1
P27-T2
P28-T1
P28-T2
P28-T3
P29-T1
P29-T2
P29-T3
P30-T1
P30-T2
P30-T3
P31-T1
P31-T2
P32-T1
P32-T2
P33-T1
P33-T2
P34-T1
P34-T2
P35-T1
P35-T2
P36-T1
P36-T2
P37-T1
P37-T2
P38-T1
P38-T2
P38-T3
P39-T1
P39-T2
P40-T1
P40-T2
P41-T1
P41-T2
P42-T1
P42-T2
Patient ID
P1-T1
P1-T2
P2-T1
P2-T2
P3-T1
P3-T2
P4-T1
P4-T2
P5-T1
P5-T2
P5-T3
P6-T1
P6-T2
P7-T1
P7-T2
P8-T1
P8-T2
P9-T1
P9-T2
P10-T1
P10-T2
P10-T3
P11-T1
P11-T2
P12-T1
P12-T2
P13-T1
P13-T2
P14-T1
P14-T2
P14-T3
P15-T1
P15-T2
P15-T3
P16-T1
P16-T2
P17-T1
P17-T2
P18-T1
P18-T2
P19-T1
P19-T2
P20-T1
P20-T2
P21-T1
P21-T2
P22-T1
P22-T2
P23-T1
P23-T2
P24-T1
P24-T2
P25-T1
P25-T2
P25-T3
P26-T1
P26-T2
P27-T1
P27-T2
P28-T1
P28-T2
P28-T3
P29-T1
P29-T2
P29-T3
P30-T1
P30-T2
P30-T3
P31-T1
P31-T2
P32-T1
P32-T2
P33-T1
P33-T2
P34-T1
P34-T2
P35-T1
P35-T2
P36-T1
P36-T2
P37-T1
P37-T2
P38-T1
P38-T2
P38-T3
P39-T1
P39-T2
P40-T1
P40-T2
P41-T1
P41-T2
P42-T1
P42-T2
Patient ID
P1-T1
P1-T2
P2-T1
P2-T2
P3-T1
P3-T2
P4-T1
P4-T2
P5-T1
P5-T2
P5-T3
P6-T1
P6-T2
P7-T1
P7-T2
P8-T1
P8-T2
P9-T1
P9-T2
P10-T1
P10-T2
P10-T3
P11-T1
P11-T2
P12-T1
P12-T2
P13-T1
P13-T2
P14-T1
P14-T2
P14-T3
P15-T1
P15-T2
P15-T3
P16-T1
P16-T2
P17-T1
P17-T2
P18-T1
P18-T2
P19-T1
P19-T2
P20-T1
P20-T2
P21-T1
P21-T2
P22-T1
P22-T2
P23-T1
P23-T2
P24-T1
P24-T2
P25-T1
P25-T2
P25-T3
P26-T1
P26-T2
P27-T1
P27-T2
P28-T1
P28-T2
P28-T3
P29-T1
P29-T2
P29-T3
P30-T1
P30-T2
P30-T3
P31-T1
P31-T2
P32-T1
P32-T2
P33-T1
P33-T2
P34-T1
P34-T2
P35-T1
P35-T2
P36-T1
P36-T2
P37-T1
P37-T2
P38-T1
P38-T2
P38-T3
P39-T1
P39-T2
P40-T1
P40-T2
P41-T1
P41-T2
P42-T1
P42-T2
Patient ID
P1-T1
P1-T2
P2-T1
P2-T2
P3-T1
P3-T2
P4-T1
P4-T2
P5-T1
P5-T2
P5-T3
P6-T1
P6-T2
P7-T1
P7-T2
P8-T1
P8-T2
P9-T1
P9-T2
P10-T1
P10-T2
P10-T3
P11-T1
P11-T2
P12-T1
P12-T2
P13-T1
P13-T2
P14-T1
P14-T2
P14-T3
P15-T1
P15-T2
P15-T3
P16-T1
P16-T2
P17-T1
P17-T2
P18-T1
P18-T2
P19-T1
P19-T2
P20-T1
P20-T2
P21-T1
P21-T2
P22-T1
P22-T2
P23-T1
P23-T2
P24-T1
P24-T2
P25-T1
P25-T2
P25-T3
P26-T1
P26-T2
P27-T1
P27-T2
P28-T1
P28-T2
P28-T3
P29-T1
P29-T2
P29-T3
P30-T1
P30-T2
P30-T3
P31-T1
P31-T2
P32-T1
P32-T2
P33-T1
P33-T2
P34-T1
P34-T2
P35-T1
P35-T2
P36-T1
P36-T2
P37-T1
P37-T2
P38-T1
P38-T2
P38-T3
P39-T1
P39-T2
P40-T1
P40-T2
P41-T1
P41-T2
P42-T1
P42-T2
Patient ID
P1-T1
P1-T2
P2-T1
P2-T2
P3-T1
P3-T2
P4-T1
P4-T2
P5-T1
P5-T2
P5-T3
P6-T1
P6-T2
P7-T1
P7-T2
P8-T1
P8-T2
P9-T1
P9-T2
P10-T1
P10-T2
P10-T3
P11-T1
P11-T2
P12-T1
P12-T2
P13-T1
P13-T2
P14-T1
P14-T2
P14-T3
P15-T1
P15-T2
P15-T3
P16-T1
P16-T2
P17-T1
P17-T2
P18-T1
P18-T2
P19-T1
P19-T2
P20-T1
P20-T2
P21-T1
P21-T2
P22-T1
P22-T2
P23-T1
P23-T2
P24-T1
P24-T2
P25-T1
P25-T2
P25-T3
P26-T1
P26-T2
P27-T1
P27-T2
P28-T1
P28-T2
P28-T3
P29-T1
P29-T2
P29-T3
P30-T1
P30-T2
P30-T3
P31-T1
P31-T2
P32-T1
P32-T2
P33-T1
P33-T2
P34-T1
P34-T2
P35-T1
P35-T2
P36-T1
P36-T2
P37-T1
P37-T2
P38-T1
P38-T2
P38-T3
P39-T1
P39-T2
P40-T1
P40-T2
P41-T1
P41-T2
P42-T1
P42-T2
Patient ID
P1-T1
P1-T2
P2-T1
P2-T2
P3-T1
P3-T2
P4-T1
P4-T2
P5-T1
P5-T2
P5-T3
P6-T1
P6-T2
P7-T1
P7-T2
P8-T1
P8-T2
P9-T1
P9-T2
P10-T1
P10-T2
P10-T3
P11-T1
P11-T2
P12-T1
P12-T2
P13-T1
P13-T2
P14-T1
P14-T2
P14-T3
P15-T1
P15-T2
P15-T3
P16-T1
P16-T2
P17-T1
P17-T2
P18-T1
P18-T2
P19-T1
P19-T2
P20-T1
P20-T2
P21-T1
P21-T2
P22-T1
P22-T2
P23-T1
P23-T2
P24-T1
P24-T2
P25-T1
P25-T2
P25-T3
P26-T1
P26-T2
P27-T1
P27-T2
P28-T1
P28-T2
P28-T3
P29-T1
P29-T2
P29-T3
P30-T1
P30-T2
P30-T3
P31-T1
P31-T2
P32-T1
P32-T2
P33-T1
P33-T2
P34-T1
P34-T2
P35-T1
P35-T2
P36-T1
P36-T2
P37-T1
P37-T2
P38-T1
P38-T2
P38-T3
P39-T1
P39-T2
P40-T1
P40-T2
P41-T1
P41-T2
P42-T1
P42-T2
Patient ID
P1-T1
P1-T2
P2-T1
P2-T2
P3-T1
P3-T2
P4-T1
P4-T2
P5-T1
P5-T2
P5-T3
P6-T1
P6-T2
P7-T1
P7-T2
P8-T1
P8-T2
P9-T1
P9-T2
P10-T1
P10-T2
P10-T3
P11-T1
P11-T2
P12-T1
P12-T2
P13-T1
P13-T2
P14-T1
P14-T2
P14-T3
P15-T1
P15-T2
P15-T3
P16-T1
P16-T2
P17-T1
P17-T2
P18-T1
P18-T2
P19-T1
P19-T2
P20-T1
P20-T2
P21-T1
P21-T2
P22-T1
P22-T2
P23-T1
P23-T2
P24-T1
P24-T2
P25-T1
P25-T2
P25-T3
P26-T1
P26-T2
P27-T1
P27-T2
P28-T1
P28-T2
P28-T3
P29-T1
P29-T2
P29-T3
P30-T1
P30-T2
P30-T3
P31-T1
P31-T2
P32-T1
P32-T2
P33-T1
P33-T2
P34-T1
P34-T2
P35-T1
P35-T2
P36-T1
P36-T2
P37-T1
P37-T2
P38-T1
P38-T2
P38-T3
P39-T1
P39-T2
P40-T1
P40-T2
P41-T1
P41-T2
P42-T1
P42-T2
Patient ID
P1-T1
P1-T2
P2-T1
P2-T2
P3-T1
P3-T2
P4-T1
P4-T2
P5-T1
P5-T2
P5-T3
P6-T1
P6-T2
P7-T1
P7-T2
P8-T1
P8-T2
P9-T1
P9-T2
P10-T1
P10-T2
P10-T3
P11-T1
P11-T2
P12-T1
P12-T2
P13-T1
P13-T2
P14-T1
P14-T2
P14-T3
P15-T1
P15-T2
P15-T3
P16-T1
P16-T2
P17-T1
P17-T2
P18-T1
P18-T2
P19-T1
P19-T2
P20-T1
P20-T2
P21-T1
P21-T2
P22-T1
P22-T2
P23-T1
P23-T2
P24-T1
P24-T2
P25-T1
P25-T2
P25-T3
P26-T1
P26-T2
P27-T1
P27-T2
P28-T1
P28-T2
P28-T3
P29-T1
P29-T2
P29-T3
P30-T1
P30-T2
P30-T3
P31-T1
P31-T2
P32-T1
P32-T2
P33-T1
P33-T2
P34-T1
P34-T2
P35-T1
P35-T2
P36-T1
P36-T2
P37-T1
P37-T2
P38-T1
P38-T2
P38-T3
P39-T1
P39-T2
P40-T1
P40-T2
P41-T1
P41-T2
P42-T1
P42-T2
Patient ID
P1-T1
P1-T2
P2-T1
P2-T2
P3-T1
P3-T2
P4-T1
P4-T2
P5-T1
P5-T2
P5-T3
P6-T1
P6-T2
P7-T1
P7-T2
P8-T1
P8-T2
P9-T1
P9-T2
P10-T1
P10-T2
P10-T3
P11-T1
P11-T2
P12-T1
P12-T2
P13-T1
P13-T2
P14-T1
P14-T2
P14-T3
P15-T1
P15-T2
P15-T3
P16-T1
P16-T2
P17-T1
P17-T2
P18-T1
P18-T2
P19-T1
P19-T2
P20-T1
P20-T2
P21-T1
P21-T2
P22-T1
P22-T2
P23-T1
P23-T2
P24-T1
P24-T2
P25-T1
P25-T2
P25-T3
P26-T1
P26-T2
P27-T1
P27-T2
P28-T1
P28-T2
P28-T3
P29-T1
P29-T2
P29-T3
P30-T1
P30-T2
P30-T3
P31-T1
P31-T2
P32-T1
P32-T2
P33-T1
P33-T2
P34-T1
P34-T2
P35-T1
P35-T2
P36-T1
P36-T2
P37-T1
P37-T2
P38-T1
P38-T2
P38-T3
P39-T1
P39-T2
P40-T1
P40-T2
P41-T1
P41-T2
P42-T1
P42-T2
Patient ID
P1-T1
P1-T2
P2-T1
P2-T2
P3-T1
P3-T2
P4-T1
P4-T2
P5-T1
P5-T2
P5-T3
P6-T1
P6-T2
P7-T1
P7-T2
P8-T1
P8-T2
P9-T1
P9-T2
P10-T1
P10-T2
P10-T3
P11-T1
P11-T2
P12-T1
P12-T2
P13-T1
P13-T2
P14-T1
P14-T2
P14-T3
P15-T1
P15-T2
P15-T3
P16-T1
P16-T2
P17-T1
P17-T2
P18-T1
P18-T2
P19-T1
P19-T2
P20-T1
P20-T2
P21-T1
P21-T2
P22-T1
P22-T2
P23-T1
P23-T2
P24-T1
P24-T2
P25-T1
P25-T2
P25-T3
P26-T1
P26-T2
P27-T1
P27-T2
P28-T1
P28-T2
P28-T3
P29-T1
P29-T2
P29-T3
P30-T1
P30-T2
P30-T3
P31-T1
P31-T2
P32-T1
P32-T2
P33-T1
P33-T2
P34-T1
P34-T2
P35-T1
P35-T2
P36-T1
P36-T2
P37-T1
P37-T2
P38-T1
P38-T2
P38-T3
P39-T1
P39-T2
P40-T1
P40-T2
P41-T1
P41-T2
P42-T1
P42-T2
Patient ID
P1-T1
P1-T2
P2-T1
P2-T2
P3-T1
P3-T2
P4-T1
P4-T2
P5-T1
P5-T2
P5-T3
P6-T1
P6-T2
P7-T1
P7-T2
P8-T1
P8-T2
P9-T1
P9-T2
P10-T1
P10-T2
P10-T3
P11-T1
P11-T2
P12-T1
P12-T2
P13-T1
P13-T2
P14-T1
P14-T2
P14-T3
P15-T1
P15-T2
P15-T3
P16-T1
P16-T2
P17-T1
P17-T2
P18-T1
P18-T2
P19-T1
P19-T2
P20-T1
P20-T2
P21-T1
P21-T2
P22-T1
P22-T2
P23-T1
P23-T2
P24-T1
P24-T2
P25-T1
P25-T2
P25-T3
P26-T1
P26-T2
P27-T1
P27-T2
P28-T1
P28-T2
P28-T3
P29-T1
P29-T2
P29-T3
P30-T1
P30-T2
P30-T3
P31-T1
P31-T2
P32-T1
P32-T2
P33-T1
P33-T2
P34-T1
P34-T2
P35-T1
P35-T2
P36-T1
P36-T2
P37-T1
P37-T2
P38-T1
P38-T2
P38-T3
P39-T1
P39-T2
P40-T1
P40-T2
P41-T1
P41-T2
P42-T1
P42-T2
Patient ID
P1-T1
P1-T2
P2-T1
P2-T2
P3-T1
P3-T2
P4-T1
P4-T2
P5-T1
P5-T2
P5-T3
P6-T1
P6-T2
P7-T1
P7-T2
P8-T1
P8-T2
P9-T1
P9-T2
P10-T1
P10-T2
P10-T3
P11-T1
P11-T2
P12-T1
P12-T2
P13-T1
P13-T2
P14-T1
P14-T2
P14-T3
P15-T1
P15-T2
P15-T3
P16-T1
P16-T2
P17-T1
P17-T2
P18-T1
P18-T2
P19-T1
P19-T2
P20-T1
P20-T2
P21-T1
P21-T2
P22-T1
P22-T2
P23-T1
P23-T2
P24-T1
P24-T2
P25-T1
P25-T2
P25-T3
P26-T1
P26-T2
P27-T1
P27-T2
P28-T1
P28-T2
P28-T3
P29-T1
P29-T2
P29-T3
P30-T1
P30-T2
P30-T3
P31-T1
P31-T2
P32-T1
P32-T2
P33-T1
P33-T2
P34-T1
P34-T2
P35-T1
P35-T2
P36-T1
P36-T2
P37-T1
P37-T2
P38-T1
P38-T2
P38-T3
P39-T1
P39-T2
P40-T1
P40-T2
P41-T1
P41-T2
P42-T1
P42-T2
Patient ID
P1-T1
P1-T2
P2-T1
P2-T2
P3-T1
P3-T2
P4-T1
P4-T2
P5-T1
P5-T2
P5-T3
P6-T1
P6-T2
P7-T1
P7-T2
P8-T1
P8-T2
P9-T1
P9-T2
P10-T1
P10-T2
P10-T3
P11-T1
P11-T2
P12-T1
P12-T2
P13-T1
P13-T2
P14-T1
P14-T2
P14-T3
P15-T1
P15-T2
P15-T3
P16-T1
P16-T2
P17-T1
P17-T2
P18-T1
P18-T2
P19-T1
P19-T2
P20-T1
P20-T2
P21-T1
P21-T2
P22-T1
P22-T2
P23-T1
P23-T2
P24-T1
P24-T2
P25-T1
P25-T2
P25-T3
P26-T1
P26-T2
P27-T1
P27-T2
P28-T1
P28-T2
P28-T3
P29-T1
P29-T2
P29-T3
P30-T1
P30-T2
P30-T3
P31-T1
P31-T2
P32-T1
P32-T2
P33-T1
P33-T2
P34-T1
P34-T2
P35-T1
P35-T2
P36-T1
P36-T2
P37-T1
P37-T2
P38-T1
P38-T2
P38-T3
P39-T1
P39-T2
P40-T1
P40-T2
P41-T1
P41-T2
P42-T1
P42-T2
Patient ID
P1-T1
P1-T2
P2-T1
P2-T2
P3-T1
P3-T2
P4-T1
P4-T2
P5-T1
P5-T2
P5-T3
P6-T1
P6-T2
P7-T1
P7-T2
P8-T1
P8-T2
P9-T1
P9-T2
P10-T1
P10-T2
P10-T3
P11-T1
P11-T2
P12-T1
P12-T2
P13-T1
P13-T2
P14-T1
P14-T2
P14-T3
P15-T1
P15-T2
P15-T3
P16-T1
P16-T2
P17-T1
P17-T2
P18-T1
P18-T2
P19-T1
P19-T2
P20-T1
P20-T2
P21-T1
P21-T2
P22-T1
P22-T2
P23-T1
P23-T2
P24-T1
P24-T2
P25-T1
P25-T2
P25-T3
P26-T1
P26-T2
P27-T1
P27-T2
P28-T1
P28-T2
P28-T3
P29-T1
P29-T2
P29-T3
P30-T1
P30-T2
P30-T3
P31-T1
P31-T2
P32-T1
P32-T2
P33-T1
P33-T2
P34-T1
P34-T2
P35-T1
P35-T2
P36-T1
P36-T2
P37-T1
P37-T2
P38-T1
P38-T2
P38-T3
P39-T1
P39-T2
P40-T1
P40-T2
P41-T1
P41-T2
P42-T1
P42-T2
Patient ID
P1-T1
P1-T2
P2-T1
P2-T2
P3-T1
P3-T2
P4-T1
P4-T2
P5-T1
P5-T2
P5-T3
P6-T1
P6-T2
P7-T1
P7-T2
P8-T1
P8-T2
P9-T1
P9-T2
P10-T1
P10-T2
P10-T3
P11-T1
P11-T2
P12-T1
P12-T2
P13-T1
P13-T2
P14-T1
P14-T2
P14-T3
P15-T1
P15-T2
P15-T3
P16-T1
P16-T2
P17-T1
P17-T2
P18-T1
P18-T2
P19-T1
P19-T2
P20-T1
P20-T2
P21-T1
P21-T2
P22-T1
P22-T2
P23-T1
P23-T2
P24-T1
P24-T2
P25-T1
P25-T2
P25-T3
P26-T1
P26-T2
P27-T1
P27-T2
P28-T1
P28-T2
P28-T3
P29-T1
P29-T2
P29-T3
P30-T1
P30-T2
P30-T3
P31-T1
P31-T2
P32-T1
P32-T2
P33-T1
P33-T2
P34-T1
P34-T2
P35-T1
P35-T2
P36-T1
P36-T2
P37-T1
P37-T2
P38-T1
P38-T2
P38-T3
P39-T1
P39-T2
P40-T1
P40-T2
P41-T1
P41-T2
P42-T1
P42-T2
Patient ID
P1-T1
P1-T2
P2-T1
P2-T2
P3-T1
P3-T2
P4-T1
P4-T2
P5-T1
P5-T2
P5-T3
P6-T1
P6-T2
P7-T1
P7-T2
P8-T1
P8-T2
P9-T1
P9-T2
P10-T1
P10-T2
P10-T3
P11-T1
P11-T2
P12-T1
P12-T2
P13-T1
P13-T2
P14-T1
P14-T2
P14-T3
P15-T1
P15-T2
P15-T3
P16-T1
P16-T2
P17-T1
P17-T2
P18-T1
P18-T2
P19-T1
P19-T2
P20-T1
P20-T2
P21-T1
P21-T2
P22-T1
P22-T2
P23-T1
P23-T2
P24-T1
P24-T2
P25-T1
P25-T2
P25-T3
P26-T1
P26-T2
P27-T1
P27-T2
P28-T1
P28-T2
P28-T3
P29-T1
P29-T2
P29-T3
P30-T1
P30-T2
P30-T3
P31-T1
P31-T2
P32-T1
P32-T2
P33-T1
P33-T2
P34-T1
P34-T2
P35-T1
P35-T2
P36-T1
P36-T2
P37-T1
P37-T2
P38-T1
P38-T2
P38-T3
P39-T1
P39-T2
P40-T1
P40-T2
P41-T1
P41-T2
P42-T1
P42-T2
Patient ID
P1-T1
P1-T2
P2-T1
P2-T2
P3-T1
P3-T2
P4-T1
P4-T2
P5-T1
P5-T2
P5-T3
P6-T1
P6-T2
P7-T1
P7-T2
P8-T1
P8-T2
P9-T1
P9-T2
P10-T1
P10-T2
P10-T3
P11-T1
P11-T2
P12-T1
[truncated: 4,016 more rows]
